# Supplementary material for: Next-Generation Sequencing Reveals Field Strain Dynamics and PRRSV-2 Clearance in Gilts When Using Tylvalosin During MLV Vaccination
Source: Vaccines (Basel). 2025 Sep 25;13(10):1007. doi: 10.3390/vaccines13101007 (PMC12568202; doi:10.3390/vaccines13101007)
Supplement: Supplementary file 1 [file vaccines-13-01007-s001.zip]

Archive with 2 entries (2 files):
- Supplementary Tables.xlsx
- Figure S1.png
