# Supplementary material for: Next-Generation Sequencing Reveals Field Strain Dynamics and PRRSV-2 Clearance in Gilts When Using Tylvalosin During MLV Vaccination
Source: Vaccines (Basel). 2025 Sep 25;13(10):1007. doi: 10.3390/vaccines13101007 (PMC12568202; doi:10.3390/vaccines13101007)
Supplement: Supplementary file 1 [file vaccines-13-01007-s001.zip › Supplementary Tables.xlsx]

## Sheet: Table S1
Table S1. RT-qPCR serum test
Weeks	Sample number	Control		Tylvalosin
		Classical PRRSV	HP-PRRSV	Classical PRRSV	HP-PRRSV
Week 0	1	N/A	27.93	27.12	28.05
	2	27.36	N/A	N/A	N/A
	3	N/A	N/A	28.31	N/A
	4	N/A	N/A	25.42	N/A
	5	N/A	N/A	N/A	N/A
	6	N/A	N/A	N/A	27.26
	7	27.55	28.08	N/A	N/A
	8	N/A	27.37	N/A	N/A
	9	N/A	N/A	N/A	N/A
	10	N/A	N/A	N/A	N/A
Week 1	1	N/A	N/A	N/A	27.16
	2	N/A	N/A	N/A	N/A
	3	28.32	26.42	N/A	N/A
	4	N/A	N/A	28.17	33.36
	5	30.46	33.35	N/A	N/A
	6	N/A	N/A	N/A	N/A
	7	N/A	N/A	N/A	33.25
	8	N/A	30.21	N/A	N/A
	9	N/A	N/A	N/A	N/A
	10	N/A	N/A	31.65	29.32
Week 2	1	27.36	N/A	N/A	N/A
	2	N/A	29.18	28.05	N/A
	3	N/A	N/A	N/A	30.18
	4	30.52	N/A	N/A	32.53
	5	N/A	N/A	N/A	N/A
	6	N/A	27.27	27.22	28.92
	7	N/A	30.74	N/A	N/A
	8	N/A	N/A	N/A	N/A
	9	N/A	N/A	N/A	31.64
	10	N/A	32.15	N/A	N/A
Week 3	1	N/A	N/A	N/A	28.35
	2	30.38	31.12	N/A	N/A
	3	N/A	N/A	N/A	N/A
	4	N/A	27.47	N/A	N/A
	5	N/A	N/A	N/A	N/A
	6	N/A	N/A	N/A	30.17
	7	27.23	N/A	N/A	30.29
	8	N/A	N/A	N/A	N/A
	9	N/A	30.38	N/A	N/A
	10	N/A	31.05	N/A	N/A
Week 4	1	28.12	30.23	N/A	N/A
	2	N/A	N/A	N/A	N/A
	3	N/A	N/A	N/A	N/A
	4	N/A	N/A	N/A	N/A
	5	N/A	N/A	N/A	N/A
	6	N/A	N/A	N/A	N/A
	7	N/A	31.17	N/A	N/A
	8	N/A	N/A	N/A	N/A
	9	N/A	N/A	N/A	N/A
	10	N/A	N/A	N/A	N/A
Week 5	1	N/A	N/A	N/A	N/A
	2	N/A	N/A	N/A	N/A
	3	N/A	N/A	N/A	N/A
	4	N/A	N/A	N/A	N/A
	5	N/A	N/A	N/A	N/A
	6	N/A	N/A	N/A	N/A
	7	N/A	N/A	N/A	N/A
	8	N/A	N/A	N/A	N/A
	9	N/A	N/A	N/A	N/A
	10	N/A	N/A	N/A	N/A
Week 6	1	N/A	N/A	N/A	N/A
	2	N/A	N/A	N/A	N/A
	3	N/A	N/A	N/A	N/A
	4	N/A	N/A	29.37	31.95
	5	N/A	N/A	N/A	N/A
	6	N/A	N/A	N/A	N/A
	7	N/A	N/A	N/A	N/A
	8	N/A	N/A	N/A	N/A
	9	N/A	N/A	30.32	N/A
	10	N/A	N/A	N/A	N/A
Week 7	1	N/A	N/A	N/A	N/A
	2	N/A	N/A	N/A	N/A
	3	N/A	N/A	N/A	N/A
	4	N/A	N/A	N/A	N/A
	5	N/A	N/A	N/A	N/A
	6	N/A	N/A	N/A	N/A
	7	N/A	N/A	N/A	N/A
	8	N/A	N/A	N/A	N/A
	9	N/A	N/A	N/A	N/A
	10	N/A	N/A	N/A	N/A
Week 8	1	N/A	N/A	N/A	N/A
	2	N/A	N/A	N/A	N/A
	3	N/A	N/A	N/A	N/A
	4	N/A	N/A	N/A	N/A
	5	29.14	N/A	N/A	N/A
	6	N/A	N/A	N/A	N/A
	7	N/A	N/A	N/A	N/A
	8	N/A	N/A	N/A	N/A
	9	N/A	N/A	N/A	N/A
	10	N/A	N/A	N/A	N/A
Week 9	1	N/A	N/A	N/A	N/A
	2	N/A	N/A	N/A	N/A
	3	N/A	30.51	N/A	N/A
	4	N/A	N/A	N/A	N/A
	5	N/A	N/A	N/A	N/A
	6	N/A	N/A	N/A	N/A
	7	N/A	N/A	N/A	N/A
	8	N/A	N/A	N/A	N/A
	9	N/A	N/A	N/A	N/A
	10	N/A	N/A	N/A	N/A
Week 10	1	N/A	N/A	N/A	N/A
	2	N/A	N/A	N/A	N/A
	3	N/A	N/A	N/A	N/A
	4	N/A	N/A	N/A	N/A
	5	N/A	N/A	N/A	N/A
	6	N/A	N/A	N/A	N/A
	7	N/A	N/A	N/A	N/A
	8	N/A	N/A	N/A	N/A
	9	N/A	N/A	N/A	N/A
	10	N/A	N/A	N/A	N/A
Week 11	1	N/A	N/A	N/A	N/A
	2	N/A	N/A	N/A	N/A
	3	N/A	N/A	N/A	N/A
	4	N/A	N/A	N/A	N/A
	5	N/A	N/A	N/A	N/A
	6	N/A	N/A	N/A	N/A
	7	N/A	30.19	N/A	N/A
	8	N/A	N/A	N/A	N/A
	9	N/A	N/A	N/A	N/A
	10	N/A	N/A	N/A	N/A
Week 12	1	N/A	N/A	N/A	N/A
	2	N/A	N/A	N/A	N/A
	3	N/A	N/A	N/A	N/A
	4	N/A	N/A	N/A	N/A
	5	N/A	N/A	N/A	N/A
	6	N/A	N/A	N/A	N/A
	7	N/A	N/A	N/A	N/A
	8	N/A	N/A	N/A	N/A
	9	N/A	N/A	N/A	N/A
	10	N/A	N/A	N/A	N/A

## Sheet: Table S2
Table S2. RT-qPCR serum test positive rates
Weeks	Control			Tylvalosin
	Overall	Classical PRRSV	HP-PRRSV	Overall	Classical PRRSV	HP-PRRSV
Week 0	0.4	0.2	0.3	0.4	0.3	0.2
Week 1	0.3	0.2	0.3	0.4	0.2	0.4
Week 2	0.6	0.2	0.4	0.5	0.2	0.4
Week 3	0.5	0.2	0.4	0.3	0	0.3
Week 4	0.2	0.1	0.2	0	0	0
Week 5	0	0	0	0	0	0
Week 6	0.3	0.1	0.2	0	0	0
Week 7	0	0	0	0	0	0
Week 8	0.1	0.1	0	0	0	0
Week 9	0.1	0	0.1	0	0	0
Week 10	0	0	0	0	0	0
Week 11	0.1	0	0.1	0	0	0
Week 12	0	0	0	0	0	0

## Sheet: Table S3
Table S3. RT-qPCR saliva test
Weeks	Days	Sample number	Control		Tylvalosin
			Classical PRRSV	HP-PRRSV	Classical PRRSV	HP-PRRSV
Week 1	Day 1	1	N/A	N/A	35.04	N/A
		2	N/A	33.76	34.29	33.15
		3	N/A	N/A	N/A	N/A
		4	N/A	N/A	N/A	N/A
		5	N/A	N/A	N/A	N/A
	Day 2	1	N/A	35.26	N/A	N/A
		2	N/A	N/A	N/A	N/A
		3	N/A	N/A	N/A	N/A
		4	33.58	N/A	N/A	N/A
		5	N/A	N/A	N/A	N/A
	Day 3	1	N/A	N/A	N/A	34.16
		2	34.12	34.29	N/A	N/A
		3	N/A	N/A	N/A	N/A
		4	N/A	N/A	N/A	N/A
		5	N/A	N/A	N/A	N/A
	Day 4	1	N/A	N/A	N/A	N/A
		2	N/A	N/A	N/A	N/A
		3	N/A	N/A	N/A	N/A
		4	N/A	34.73	N/A	35.23
		5	N/A	N/A	N/A	N/A
	Day 5	1	N/A	N/A	N/A	N/A
		2	N/A	N/A	N/A	N/A
		3	N/A	34.52	N/A	N/A
		4	N/A	N/A	N/A	N/A
		5	N/A	N/A	N/A	N/A
	Day 6	1	34.29	N/A	N/A	N/A
		2	N/A	N/A	N/A	N/A
		3	N/A	N/A	N/A	34.68
		4	N/A	N/A	N/A	N/A
		5	N/A	34.05	N/A	N/A
	Day 7	1	N/A	N/A	N/A	N/A
		2	N/A	N/A	N/A	N/A
		3	N/A	N/A	N/A	N/A
		4	N/A	N/A	N/A	N/A
		5	N/A	N/A	35.12	33.26
Week 2	Day 8	1	N/A	N/A	N/A	N/A
		2	N/A	34.15	N/A	N/A
		3	N/A	N/A	N/A	N/A
		4	N/A	N/A	N/A	N/A
		5	35.06	N/A	N/A	N/A
	Day 9	1	N/A	N/A	N/A	33.67
		2	N/A	N/A	N/A	N/A
		3	N/A	N/A	N/A	N/A
		4	N/A	N/A	N/A	N/A
		5	N/A	N/A	N/A	N/A
	Day 10	1	N/A	N/A	N/A	N/A
		2	33.68	N/A	N/A	N/A
		3	N/A	34.15	N/A	N/A
		4	N/A	N/A	N/A	35.18
		5	N/A	N/A	N/A	N/A
	Day 11	1	N/A	34.38	N/A	N/A
		2	N/A	N/A	N/A	N/A
		3	N/A	N/A	N/A	N/A
		4	N/A	N/A	N/A	N/A
		5	N/A	N/A	N/A	N/A
	Day 12	1	N/A	N/A	N/A	N/A
		2	N/A	N/A	N/A	N/A
		3	N/A	N/A	N/A	N/A
		4	N/A	N/A	33.15	34.72
		5	N/A	N/A	N/A	N/A
	Day 13	1	N/A	N/A	N/A	N/A
		2	N/A	N/A	N/A	N/A
		3	N/A	34.19	N/A	N/A
		4	N/A	N/A	N/A	N/A
		5	N/A	33.67	N/A	N/A
	Day 14	1	N/A	N/A	N/A	N/A
		2	N/A	N/A	N/A	N/A
		3	N/A	N/A	N/A	N/A
		4	N/A	N/A	N/A	N/A
		5	N/A	N/A	N/A	N/A
Week 3	Day 15	1	N/A	33.72	N/A	N/A
		2	N/A	N/A	N/A	N/A
		3	34.05	N/A	N/A	N/A
		4	N/A	N/A	N/A	N/A
		5	N/A	34.17	N/A	N/A
	Day 16	1	N/A	N/A	N/A	N/A
		2	N/A	34.28	N/A	N/A
		3	N/A	N/A	N/A	N/A
		4	N/A	N/A	N/A	N/A
		5	N/A	N/A	N/A	N/A
	Day 17	1	N/A	N/A	N/A	N/A
		2	34.07	N/A	N/A	N/A
		3	N/A	N/A	N/A	N/A
		4	34.12	35.01	N/A	N/A
		5	N/A	N/A	N/A	N/A
	Day 18	1	N/A	N/A	N/A	N/A
		2	N/A	N/A	N/A	N/A
		3	N/A	N/A	N/A	N/A
		4	N/A	N/A	N/A	N/A
		5	N/A	N/A	N/A	N/A
	Day 19	1	N/A	N/A	N/A	N/A
		2	N/A	N/A	N/A	N/A
		3	N/A	N/A	N/A	N/A
		4	N/A	N/A	N/A	N/A
		5	N/A	N/A	N/A	N/A
	Day 20	1	N/A	N/A	N/A	N/A
		2	N/A	N/A	N/A	N/A
		3	34.46	N/A	N/A	N/A
		4	N/A	N/A	N/A	N/A
		5	N/A	N/A	N/A	N/A
	Day 21	1	N/A	N/A	N/A	N/A
		2	N/A	N/A	N/A	N/A
		3	N/A	N/A	N/A	N/A
		4	N/A	34.27	N/A	N/A
		5	N/A	N/A	N/A	N/A
Week 4	Day 22	1	N/A	N/A	N/A	N/A
		2	N/A	N/A	N/A	N/A
		3	N/A	N/A	N/A	N/A
		4	N/A	N/A	N/A	N/A
		5	N/A	N/A	N/A	N/A
	Day 23	1	N/A	34.19	N/A	N/A
		2	N/A	N/A	N/A	N/A
		3	N/A	N/A	N/A	N/A
		4	N/A	N/A	N/A	N/A
		5	34.36	N/A	N/A	N/A
	Day 24	1	N/A	N/A	N/A	N/A
		2	N/A	N/A	N/A	N/A
		3	N/A	N/A	N/A	N/A
		4	N/A	N/A	N/A	N/A
		5	N/A	N/A	N/A	N/A
	Day 25	1	N/A	N/A	N/A	N/A
		2	N/A	N/A	N/A	N/A
		3	N/A	N/A	N/A	N/A
		4	N/A	N/A	N/A	N/A
		5	N/A	N/A	N/A	N/A
	Day 26	1	N/A	N/A	N/A	N/A
		2	34.38	N/A	N/A	N/A
		3	N/A	N/A	N/A	N/A
		4	N/A	N/A	N/A	N/A
		5	N/A	N/A	N/A	N/A
	Day 27	1	N/A	N/A	N/A	N/A
		2	N/A	N/A	N/A	N/A
		3	N/A	N/A	N/A	N/A
		4	38.17	N/A	N/A	N/A
		5	N/A	N/A	N/A	N/A
	Day 28	1	N/A	N/A	N/A	N/A
		2	N/A	N/A	N/A	N/A
		3	N/A	N/A	N/A	N/A
		4	N/A	N/A	N/A	N/A
		5	N/A	35.12	N/A	N/A
Week 5	Day 29	1	N/A	34.36	N/A	N/A
		2	N/A	N/A	N/A	N/A
		3	N/A	N/A	N/A	N/A
		4	N/A	N/A	N/A	N/A
		5	N/A	N/A	N/A	N/A
	Day 30	1	N/A	N/A	N/A	N/A
		2	N/A	N/A	N/A	N/A
		3	N/A	N/A	N/A	N/A
		4	N/A	N/A	N/A	N/A
		5	N/A	N/A	N/A	N/A
	Day 35	1	N/A	N/A	N/A	N/A
		2	N/A	N/A	N/A	N/A
		3	N/A	N/A	N/A	N/A
		4	N/A	N/A	N/A	N/A
		5	N/A	N/A	N/A	N/A
Week 6	Day 42	1	N/A	N/A	N/A	N/A
		2	N/A	34.29	N/A	N/A
		3	N/A	N/A	N/A	N/A
		4	N/A	N/A	N/A	N/A
		5	N/A	N/A	N/A	N/A
Week 7	Day 49	1	34.18	N/A	N/A	N/A
		2	N/A	N/A	N/A	N/A
		3	N/A	N/A	N/A	N/A
		4	N/A	N/A	N/A	N/A
		5	N/A	N/A	N/A	N/A
Week 8	Day 56	1	N/A	N/A	N/A	N/A
		2	N/A	N/A	N/A	N/A
		3	N/A	N/A	N/A	N/A
		4	N/A	N/A	N/A	N/A
		5	N/A	N/A	N/A	N/A
Week 9	Day 63	1	N/A	N/A	N/A	N/A
		2	N/A	N/A	N/A	N/A
		3	N/A	34.15	N/A	N/A
		4	34.28	N/A	N/A	N/A
		5	N/A	N/A	N/A	N/A
Week 10	Day 70	1	N/A	N/A	N/A	N/A
		2	N/A	N/A	N/A	N/A
		3	N/A	N/A	N/A	N/A
		4	N/A	N/A	N/A	N/A
		5	N/A	N/A	N/A	N/A
Week 11	Day 77	1	N/A	N/A	N/A	N/A
		2	N/A	N/A	N/A	N/A
		3	N/A	N/A	N/A	N/A
		4	N/A	N/A	N/A	N/A
		5	N/A	N/A	N/A	N/A
Week 12	Day 84	1	N/A	N/A	N/A	N/A
		2	N/A	N/A	N/A	N/A
		3	N/A	N/A	N/A	N/A
		4	N/A	N/A	N/A	N/A
		5	N/A	N/A	N/A	N/A

## Sheet: Table S4
Table S4. RT-qPCR saliva test positive rates
Weeks	Control			Tylvalosin
	Overall	Classical PRRSV	HP-PRRSV	Overall	Classical PRRSV	HP-PRRSV
Week 1	0.2	0.0857143	0.171429	0.171429	0.0857143	0.142857
Week 2	0.2	0.0285714	0.142857	0.0857143	0.0285714	0.0857143
Week 3	0.228571	0.114286	0.142857	0	0	0
Week 4	0.171429	0.0857143	0.0857143	0	0	0
Week 5	0	0	0	0	0	0
Week 6	0.2	0	0.2	0	0	0
Week 7	0.2	0.2	0	0	0	0
Week 8	0	0	0	0	0	0
Week 9	0.4	0.2	0.2	0	0	0
Week 10	0	0	0	0	0	0
Week 11	0	0	0	0	0	0
Week 12	0	0	0	0	0	0

## Sheet: Table S5
Table S5. Dynamic monitoring of antibodies
Weeks	Sample number	Control		Tylvalosin
		PRRSV (S/P)	CSFV (% Inhibition)	PRRSV (S/P)	CSFV (% Inhibition)
Week 0	1	1.28	0.69	1.08	0.9
	2	2.37	0.65	2.22	0.82
	3	1.67	0.68	1.3	0.83
	4	1.79	0.67	1.86	0.78
	5	2.18	0.63	1.88	0.8
	6	2.16	0.66	1.07	0.8
	7	1.79	0.68	2.39	0.81
	8	2.38	0.63	2.23	0.88
	9	1.21	0.65	2.38	0.82
	10	2.18	0.66	1.04	0.83
Week 1	1	1.65	0.63	1.27	0.85
	2	1.38	0.69	2.34	0.87
	3	1.95	0.66	1.26	0.86
	4	2.39	0.65	2.43	0.8
	5	1.37	0.67	1.59	0.89
	6	1.83	0.71	2.24	0.86
	7	2.31	0.64	1.19	0.81
	8	2.12	0.6	1.18	0.87
	9	2.15	0.65	1.74	0.84
	10	1.34	0.67	2.39	0.86
Week 2	1	1.12	0.6	1.55	0.92
	2	2.17	0.58	1.59	0.73
	3	2.44	0.7	2.24	0.81
	4	1.61	0.57	1.63	0.84
	5	1.31	0.72	1.63	0.82
	6	2.39	0.03	1.69	0.79
	7	2.36	0.63	2.29	0.83
	8	1.35	0.7	1.55	0.85
	9	1.38	0.63	1.45	0.78
	10	1.33	0.58	1.76	0.88
Week 3	1	1.17	0.67	1.66	0.79
	2	2.17	0.61	1.56	0.89
	3	1.76	0.64	2.23	0.8
	4	2.25	0.66	1.56	0.9
	5	1.4	0.6	1.76	0.87
	6	2.4	0.66	1.55	0.88
	7	1.64	0.61	1.58	0.88
	8	2.15	0.62	2.23	0.8
	9	1.72	0.67	1.77	0.81
	10	1.54	0.63	1.67	0.89
Week 4	1	1.79	0.9	1.56	0.84
	2	2. 23	0.54	1.46	0.79
	3	1.65	0.57	2.25	0.82
	4	2.26	0.91	1.57	0.79
	5	2.12	0.86	1.5	0.89
	6	1.69	0.77	1.56	0.77
	7	1.66	0.78	1.4	0.81
	8	1.7	0.77	1.42	0.87
	9	2.35	0.74	1.47	0.87
	10	1.71	0.72	1.53	0.81
Week 5	1	1.51	0.61	1.28	0.79
	2	2.37	0.85	1.37	0.87
	3	1.47	0.68	1.3	0.9
	4	1.76	0.86	1.44	0.71
	5	2.24	0.53	1.23	0.82
	6	1.67	0.73	1.28	0.81
	7	1.59	0.7	1.33	0.78
	8	1.6	0.7	1.37	0.83
	9	1.52	0.71	1.32	0.77
	10	1.49	0.69	1.33	0.9
Week 6	1	1.76	0.71	1.42	0.83
	2	1.67	0.71	1.45	0.82
	3	2.36	0.71	1.38	0.82
	4	1.67	0.72	1.34	0.83
	5	1.65	0.72	1.31	0.82
	6	1.68	0.73	1.44	0.85
	7	1.75	0.72	1.25	0.89
	8	1.62	0.73	1.43	0.81
	9	1.67	0.72	1.44	0.79
	10	1.72	0.67	1.2	0.77
Week 7	1	1.66	0.71	1.3	0.82
	2	1.73	0.71	1.22	0.83
	3	2.15	0.71	1.29	0.82
	4	1.79	0.72	1.33	0.82
	5	1.76	0.72	1.35	0.82
	6	1.79	0.72	1.32	0.78
	7	1.8	0.7	1.44	0.81
	8	1.72	0.72	1.42	0.8
	9	1.72	0.71	1.33	0.86
	10	1.62	0.72	1.25	0.87
Week 8	1	1.64	0.72	1.2	0.82
	2	1.7	0.72	1.23	0.82
	3	1.62	0.72	1.29	0.83
	4	1.7	0.72	1.16	0.82
	5	1.75	0.71	1.18	0.82
	6	1.61	0.73	1.24	0.88
	7	1.6	0.74	1.16	0.84
	8	1.76	0.73	1.24	0.85
	9	1.64	0.71	1.21	0.79
	10	1.63	0.68	1.21	0.75
Week 9	1	1.66	0.72	1.26	0.82
	2	1.73	0.72	1.16	0.82
	3	1.74	0.71	1.28	0.82
	4	2.39	0.71	1.11	0.83
	5	1.64	0.71	1.12	0.83
	6	1.66	0.73	1.29	0.86
	7	1.74	0.72	1.15	0.8
	8	1.64	0.73	1.22	0.8
	9	1.74	0.72	1.27	0.81
	10	1.69	0.67	1.22	0.84
Week 10	1	1.73	0.72	1.15	0.81
	2	1.71	0.71	1.2	0.81
	3	2.1	0.71	1.22	0.81
	4	1.65	0.72	1.17	0.81
	5	1.6	0.72	1.31	0.81
	6	1.63	0.71	1.18	0.81
	7	1.65	0.71	1.2	0.8
	8	1.7	0.71	1.33	0.83
	9	1.73	0.72	1.19	0.82
	10	1.6	0.73	1.26	0.78
Week 11	1	1.62	0.7	1.28	0.81
	2	1.6	0.69	1.3	0.81
	3	1.68	0.7	1.16	0.81
	4	1.56	0.69	1.26	0.81
	5	1.65	0.68	1.2	0.81
	6	1.67	0.71	1.21	0.81
	7	1.64	0.7	1.17	0.82
	8	1.64	0.71	1.17	0.83
	9	1.61	0.71	1.16	0.81
	10	1.61	0.63	1.29	0.77
Week 12	1	1.56	0.68	1.22	0.81
	2	1.4	0.69	1.26	0.81
	3	1.41	0.7	1.29	0.81
	4	1.54	0.69	1.18	0.81
	5	1.56	0.68	1.2	0.81
	6	1.49	0.69	1.19	0.76
	7	1.61	0.69	1.22	0.77
	8	1.61	0.69	1.23	0.76
	9	1.63	0.7	1.29	0.77
	10	1.74	0.67	1.2	0.98
